# Supplementary material for: Clinical Significance of Tissue Factor Pathway Inhibitor 2, a Serum Biomarker Candidate for Ovarian Clear Cell Carcinoma
Source: PLoS One. 2016 Oct 31;11(10):e0165609. doi: 10.1371/journal.pone.0165609 (PMC5087914; doi:10.1371/journal.pone.0165609)
Supplement: S1 Table — (XLSX) [file pone.0165609.s005.xlsx]

## Sheet: Sheet1
S1 Table. Clinical information of non-CCC patients with higher TFPI2 levels (>345 pg/mL).
Training set
Case ID	Age	Disease	Disease state	Historogy	Stage	CA125 (U/mL)	TFPI2 (pg/mL)
Tra_BN_20	65	Ovary	Benign	Sturuma ovarii	-	29	437.351
Tra_BN_38	72	Ovary	Benign	Fibrothecoma	-	32	1677.74
Tra_BN_60	47	Ovary	Benign	EMS	IV (r-ASRM )	112	456.875
Tra_BN_67	43	Ovary	Benign	EMS	IV (r-ASRM )	43	364.357
Tra_BN_90	65	Ovary	Benign	EMS	IV (r-ASRM )	155	625.854
Tra_Mal_48	68	Ovary	EOC	Serous	IIIc	3946	476.374
Tra_Mal_50	55	Ovary	EOC	Serous	IV	379	549.179
Tra_Mal_53	37	Ovary	EOC	Serous	IIIc	16622	367.977
Tra_Mal_56	79	Ovary	EOC	Serous	IV	425	473.582
Tra_Mal_59	44	Ovary	EOC	Serous	IIIc	3621	2152.9
Tra_Mal_63	61	Ovary	EOC	Serous	IIIc	15477	535.144
Tra_Mal_64	62	Ovary	EOC	Serous	IV	703	387.362
Tra_Mal_70	54	Ovary	EOC	EMD	IIc	26	1089.31
Tra_Mal_77	58	Ovary	EOC	EMD	IIIc	5424	608.307
Tra_Mal_87	47	Ovary	EOC	EMD	IIIc	723	459.634
Tra_Mal_98	49	Ovary	EOC	Mucinous	Ic	229	479.166
Tra_Mal_102	64	Ovary	EOC	Poorly differentiated	IV	19	456.847
Tra_Mal_106	48	Ovary	EOC	Carcinosarcoma	IIc	216	420.665
Tra_Ut_8	43	Uterius	Cervical cancer	Undiffentiated	IIb	185.05	404.002
Tra_Ut_18	28	Uterius	Cervical cancer	Mucinous	IIa	138	387.362
Tra_Ut_25	73	Uterius	Endometrial cancer	EMD	IVb	747	546.371
Tra_Ut_26	52	Uterius	Endometrial cancer	Carcinosarcoma	Ia	9	1739.89
Tra_Ut_27	88	Uterius	Endometrial cancer	EMD	Ia	na	415.108
Validation set
Case ID	Age	Disease	State	Historogy	Stage	CA125 (U/mL)	TFPI2 (pg/mL)
Val_BN_10	32	Ovary	Benign	Teratoma	-	23	427.47
Val_Mal_12	75	Ovary	Borderline	Mucinous	Ic	80	457.828
Val_Mal_24	76	Ovary	EOC	Serous	IIIb	94	427.47
Val_Mal_25	56	Ovary	EOC	Serous	IIIc	570	638.572
Val_Mal_32	70	Ovary	EOC	Serous	IIIc	161	366.55
Val_Mal_36	76	Ovary	EOC	Serous	IV	1103	427.47
Val_Mal_49	84	Ovary	EOC	Serous	IIIc	338	397.044
Val_Ut_12	45	Uterius	Benign	Fibroids	-	17	757.763
Val_Ut_28	51	Uterius	Cervical cancer	Leiomyosarcoma	Ib	81	397.044
Val_Ut_33	85	Uterius	Endometrial cancer	EMD	Ia	225	488.118
Val_Ut_43	76	Uterius	Endometrial cancer	EMD	IV	703	963.926
Abbreviations: BN, benign ovarian diseases; BD, borderline ovarian tumors; EMS, endometriosis; EMD, endometrioid
