# Supplementary material for: Clinical Significance of Tissue Factor Pathway Inhibitor 2, a Serum Biomarker Candidate for Ovarian Clear Cell Carcinoma
Source: PLoS One. 2016 Oct 31;11(10):e0165609. doi: 10.1371/journal.pone.0165609 (PMC5087914; doi:10.1371/journal.pone.0165609)
Supplement: S2 Table — (XLSX) [file pone.0165609.s006.xlsx]

## Sheet: Sheet1
S2 Table. Comparison of discrimination performances of the Pre-Diluted Assay and the Direct Assay for TFPI2.
Discrimination	Biomarker	Sample set	Numbers of samples (Numbers of CCC)	AUC	95% CI	Cut-off value	Sensitivity (%)	Specificity (%)	PPV (%)	NPV (%)	Accuracy
											(%)
CCC vs other ovarian diseases	Pre-Dilutied Assay	Training set-2	123 (25)	0.885	0.804 ot 0.966	345 pg/mL	84	86.7347	61.7647	95.5056	86.1789
		Validation set-2	78 (6)	0.866	0.634 to 1.098		83.3333	90.2778	45.4545	98.4848	89.7436
	Direct Assay	Training set-2	123 (25)	0.904	0.832 to 0.975	270 pg/mL	84	84.6939	58.3333	95.4023	84.5528
		Validation set-2	78 (6)	0.881	0.676 to 1.085		83.3333	93.0556	55.5556	98.5294	92.3077
CCC vs BD + other EOCs	Pre-Dilutied Assay	Training set-2	74 (25)	0.8306	0.720 to 0.941	345 pg/mL	84	79.5918	67.7419	90.6977	81.0811
		Validation set-2	45 (6)	0.8504	0.599 to 1.102		83.3333	84.6154	50	97.0588	84.4444
	Direct Assay	Training set-2	74 (25)	0.8424	0.737 to 0.948	270 pg/mL	84	73.4694	61.7647	90	77.027
		Validation set-2	45 (6)	0.859	0.638 to 1.080		83.3333	89.7436	62.5	97.2222	88.8889
CCC vs EMS	Pre-Dilutied Assay	Training set-2	74 (25)	0.9396	0.880 to 0.999	280 pg/mL	88	95.9184	91.6667	94	93.2432
		Validation set-2	20 (6)	0.8631	0.610 to 1.112		83.3333	100	100	93.3333	95
	Direct Assay	Training set-2	74 (25)	0.9649	0.921 to 1.009	220 pg/mL	88	95.9184	91.6667	98	93.2432
		Validation set-2	20 (6)	0.881	0.661 to 1.101		83.3333	100	100	93.3333	95
